# Supplementary material for: Development and Validity of an Intrapartum Self-Assessment Scale Aimed at Instilling Midwife-Led Care Competencies Used at Freestanding Midwifery Units
Source: Int J Environ Res Public Health. 2023 Jan 19;20(3):1859. doi: 10.3390/ijerph20031859 (PMC9914374; doi:10.3390/ijerph20031859)
Supplement: Supplementary file 1 [file ijerph-20-01859-s001.zip]

Archive with 1 entries (1 files):
- ijerph-2085695-supplementary.pdf
